# Supplementary material for: The 5′-3′ Exoribonuclease XRN4 Regulates Auxin Response via the Degradation of Auxin Receptor Transcripts
Source: Genes (Basel). 2018 Dec 17;9(12):638. doi: 10.3390/genes9120638 (PMC6316084; doi:10.3390/genes9120638)
Supplement: Supplementary file 1 [file genes-09-00638-s001.zip]

Archive with 4 entries (4 files):
- SF1.jpg
- SF2.jpg
- SF3.jpg
- SF4.jpg
